# Supplementary material for: Enteropathogen antibody dynamics and force of infection among children in low-resource settings
Source: eLife. 2019 Aug 19;8:e45594. doi: 10.7554/eLife.45594 (PMC6746552; doi:10.7554/eLife.45594)
Supplement: Supplementary file 5. [file elife-45594-supp5.zip]

Archive with 1 entries (1 files):
- SIFile5.html
